# Supplementary material for: The Significance and Mechanism of Cerebral Enlarged Perivascular Space in Amyotrophic Lateral Sclerosis
Source: Int J Mol Sci. 2025 Sep 27;26(19):9474. doi: 10.3390/ijms26199474 (PMC12524775; doi:10.3390/ijms26199474)
Supplement: Supplementary file 1 [file ijms-26-09474-s001.zip]

Archive with 1 entries (1 files):
- ijms-3884888-supplementary.pdf
